# Supplementary material for: Whole Genome Sequencing of Drug Resistant and Drug Susceptible Mycobacterium tuberculosis Isolates From Tigray Region, Ethiopia
Source: Front Microbiol. 2021 Dec 6;12:743198. doi: 10.3389/fmicb.2021.743198 (PMC8685502; doi:10.3389/fmicb.2021.743198)
Supplement: Supplementary Table 1 — Whole-genome sequencing trimal excluded columns masked of Mycobacterium tuberculosis strains isolated from PTB patients, Tigray Region Ethiopia, July 2018 to August 2019. [file Table_1.XLSX]

## Sheet: Sheet1
NC_000962	23172	23272
NC_000962	72273	74510
NC_000962	79506	79550
NC_000962	80235	80549
NC_000962	103712	105214
NC_000962	105323	106714
NC_000962	106733	107602
NC_000962	119914	122172
NC_000962	131381	132871
NC_000962	149532	150995
NC_000962	154072	154124
NC_000962	154125	154177
NC_000962	154178	154230
NC_000962	176664	176951
NC_000962	177542	179308
NC_000962	179318	180895
NC_000962	187432	188838
NC_000962	188930	190438
NC_000962	206811	206849
NC_000962	206868	206906
NC_000962	272854	272954
NC_000962	307876	309546
NC_000962	333436	336309
NC_000962	336559	339072
NC_000962	339363	340973
NC_000962	349623	349931
NC_000962	349934	351475
NC_000962	351524	351817
NC_000962	361333	363108
NC_000962	366149	372763
NC_000962	372819	375710
NC_000962	399534	400049
NC_000962	424268	424693
NC_000962	424776	434678
NC_000962	467458	468000
NC_000962	519599	520321
NC_000962	530750	532213
NC_000962	543173	544729
NC_000962	547487	547516
NC_000962	567920	568966
NC_000962	571709	573064
NC_000962	580577	580653
NC_000962	580654	580730
NC_000962	580731	580807
NC_000962	616827	616877
NC_000962	622792	624576
NC_000962	642753	642810
NC_000962	671995	675915
NC_000962	701246	701368
NC_000962	701383	702766
NC_000962	703911	703984
NC_000962	706789	706862
NC_000962	709424	709547
NC_000962	709584	709662
NC_000962	711623	711701
NC_000962	795466	795517
NC_000962	802428	802476
NC_000962	812834	812920
NC_000962	812921	812974
NC_000962	832351	832867
NC_000962	832980	833507
NC_000962	835700	838051
NC_000962	838450	840855
NC_000962	846158	847912
NC_000962	848102	850039
NC_000962	863154	863254
NC_000962	874232	876389
NC_000962	889016	889019
NC_000962	890347	890374
NC_000962	890375	890378
NC_000962	890387	891478
NC_000962	921574	921861
NC_000962	924950	927609
NC_000962	927836	930484
NC_000962	942679	944193
NC_000962	947310	947640
NC_000962	960172	960224
NC_000962	960225	960277
NC_000962	960278	960332
NC_000962	968423	970243
NC_000962	976871	978202
NC_000962	1020057	1021328
NC_000962	1021343	1021642
NC_000962	1026878	1026892
NC_000962	1027060	1027075
NC_000962	1029344	1029359
NC_000962	1037919	1039913
NC_000962	1039935	1041047
NC_000962	1077974	1078333
NC_000962	1090372	1093143
NC_000962	1093360	1094355
NC_000962	1095077	1096450
NC_000962	1130190	1131110
NC_000962	1158920	1160432
NC_000962	1161296	1162471
NC_000962	1162548	1163375
NC_000962	1164571	1165434
NC_000962	1165531	1165548
NC_000962	1169297	1170731
NC_000962	1179344	1179394
NC_000962	1188420	1190423
NC_000962	1190756	1192147
NC_000962	1211559	1213862
NC_000962	1214512	1215130
NC_000962	1215598	1216053
NC_000962	1216468	1219029
NC_000962	1236184	1237191
NC_000962	1251620	1252944
NC_000962	1262271	1264127
NC_000962	1276295	1277642
NC_000962	1277842	1277845
NC_000962	1277846	1277862
NC_000962	1278799	1278815
NC_000962	1278816	1278819
NC_000962	1298763	1299803
NC_000962	1299821	1300123
NC_000962	1301754	1302680
NC_000962	1305494	1305555
NC_000962	1305556	1305617
NC_000962	1305618	1305660
NC_000962	1339002	1339301
NC_000962	1339348	1340523
NC_000962	1341360	1342788
NC_000962	1357292	1357624
NC_000962	1384988	1386676
NC_000962	1456584	1456626
NC_000962	1457452	1457503
NC_000962	1457504	1457556
NC_000962	1468142	1468160
NC_000962	1469632	1469650
NC_000962	1488153	1489964
NC_000962	1507530	1507580
NC_000962	1532442	1533632
NC_000962	1541948	1541950
NC_000962	1543306	1543308
NC_000962	1561463	1563387
NC_000962	1572126	1573856
NC_000962	1606385	1607971
NC_000962	1612557	1612577
NC_000962	1612578	1612598
NC_000962	1612599	1612619
NC_000962	1612620	1612640
NC_000962	1612641	1612661
NC_000962	1618208	1619683
NC_000962	1625365	1625417
NC_000962	1630637	1634789
NC_000962	1636003	1638391
NC_000962	1644260	1644312
NC_000962	1644313	1644363
NC_000962	1655608	1656720
NC_000962	1693995	1694543
NC_000962	1694544	1695143
NC_000962	1751296	1753332
NC_000962	1779265	1779276
NC_000962	1779958	1780046
NC_000962	1780484	1780572
NC_000962	1788513	1789810
NC_000962	1830073	1830124
NC_000962	1855763	1856695
NC_000962	1862346	1865381
NC_000962	1907459	1907514
NC_000962	1907515	1907570
NC_000962	1917939	1918745
NC_000962	1922744	1923688
NC_000962	1927217	1928588
NC_000962	1931496	1932653
NC_000962	1932693	1933877
NC_000962	1938092	1938144
NC_000962	1944755	1944807
NC_000962	1981613	1982963
NC_000962	1982964	1983041
NC_000962	1983042	1983119
NC_000962	1983120	1983197
NC_000962	1983198	1983275
NC_000962	1983276	1983353
NC_000962	1987702	1987729
NC_000962	1989029	1989056
NC_000962	1989832	1992576
NC_000962	1996100	1996127
NC_000962	1997427	1997454
NC_000962	1998583	1998596
NC_000962	1999799	1999812
NC_000962	2000613	2002469
NC_000962	2025300	2026397
NC_000962	2026476	2026775
NC_000962	2026789	2027970
NC_000962	2028424	2029476
NC_000962	2029903	2030202
NC_000962	2039452	2041419
NC_000962	2042000	2043271
NC_000962	2043383	2044774
NC_000962	2044922	2046841
NC_000962	2048071	2048370
NC_000962	2048397	2049596
NC_000962	2049920	2051149
NC_000962	2051281	2052687
NC_000962	2059440	2059497
NC_000962	2059517	2059574
NC_000962	2061177	2062673
NC_000962	2087970	2089517
NC_000962	2131906	2132328
NC_000962	2142520	2143674
NC_000962	2143675	2144445
NC_000962	2162931	2163391
NC_000962	2163392	2163460
NC_000962	2163461	2163529
NC_000962	2163740	2163808
NC_000962	2163809	2163877
NC_000962	2163878	2163946
NC_000962	2163947	2164015
NC_000962	2164016	2164084
NC_000962	2167648	2170611
NC_000962	2195988	2197349
NC_000962	2199074	2200033
NC_000962	2200034	2200188
NC_000962	2226243	2227919
NC_000962	2260442	2261669
NC_000962	2315173	2316708
NC_000962	2330146	2330224
NC_000962	2342941	2344409
NC_000962	2356728	2358032
NC_000962	2358033	2358205
NC_000962	2365413	2365440
NC_000962	2366740	2366767
NC_000962	2367358	2367654
NC_000962	2367710	2368441
NC_000962	2372436	2372491
NC_000962	2372493	2372548
NC_000962	2381070	2382491
NC_000962	2416395	2417474
NC_000962	2430116	2430143
NC_000962	2431443	2431470
NC_000962	2439144	2439947
NC_000962	2458391	2458448
NC_000962	2463659	2464750
NC_000962	2493800	2493817
NC_000962	2506277	2507152
NC_000962	2511175	2511651
NC_000962	2522172	2522229
NC_000962	2523183	2523235
NC_000962	2531897	2531949
NC_000962	2531950	2532002
NC_000962	2532003	2532055
NC_000962	2532056	2532108
NC_000962	2532109	2532161
NC_000962	2532162	2532211
NC_000962	2534469	2535551
NC_000962	2550010	2550012
NC_000962	2550013	2550040
NC_000962	2551340	2551367
NC_000962	2551368	2551370
NC_000962	2594153	2594698
NC_000962	2594699	2595363
NC_000962	2600730	2601878
NC_000962	2632922	2634097
NC_000962	2634527	2635603
NC_000962	2636903	2636930
NC_000962	2637687	2639534
NC_000962	2651752	2651937
NC_000962	2687127	2687178
NC_000962	2687179	2687256
NC_000962	2692223	2692438
NC_000962	2692798	2693883
NC_000962	2706016	2706735
NC_000962	2716314	2716390
NC_000962	2720643	2720655
NC_000962	2720778	2721776
NC_000962	2721843	2721855
NC_000962	2727335	2727919
NC_000962	2727966	2728265
NC_000962	2762761	2763060
NC_000962	2763396	2763695
NC_000962	2784613	2784641
NC_000962	2785941	2785969
NC_000962	2795300	2797384
NC_000962	2800670	2800917
NC_000962	2801253	2806235
NC_000962	2806367	2806624
NC_000962	2828488	2829937
NC_000962	2835784	2837262
NC_000962	2921550	2923181
NC_000962	2935045	2936787
NC_000962	2943599	2944984
NC_000962	2960104	2962440
NC_000962	2972105	2972107
NC_000962	2972108	2972135
NC_000962	2973435	2973462
NC_000962	2973463	2973465
NC_000962	2983018	2983032
NC_000962	2996002	2996052
NC_000962	2996053	2996103
NC_000962	2996104	2996154
NC_000962	3007062	3007114
NC_000962	3007115	3007167
NC_000962	3007168	3007220
NC_000962	3013611	3013686
NC_000962	3053913	3055490
NC_000962	3068460	3070082
NC_000962	3073054	3073111
NC_000962	3076893	3078077
NC_000962	3078157	3078984
NC_000962	3079308	3080456
NC_000962	3100174	3118224
NC_000962	3119184	3119293
NC_000962	3119334	3119369
NC_000962	3119410	3119445
NC_000962	3119483	3119518
NC_000962	3119555	3119590
NC_000962	3119626	3119661
NC_000962	3119700	3119735
NC_000962	3119776	3119811
NC_000962	3119847	3119882
NC_000962	3119920	3119955
NC_000962	3119994	3120029
NC_000962	3120067	3120102
NC_000962	3120140	3120175
NC_000962	3120212	3120247
NC_000962	3120284	3120319
NC_000962	3120358	3120393
NC_000962	3120432	3120467
NC_000962	3120503	3120522
NC_000962	3121881	3121896
NC_000962	3121937	3121972
NC_000962	3122012	3122047
NC_000962	3122085	3122120
NC_000962	3122157	3122192
NC_000962	3122229	3122264
NC_000962	3122302	3122337
NC_000962	3122374	3122409
NC_000962	3122435	3122470
NC_000962	3122512	3122547
NC_000962	3122584	3122619
NC_000962	3122660	3122695
NC_000962	3122737	3122772
NC_000962	3122810	3122845
NC_000962	3122881	3122916
NC_000962	3122954	3122989
NC_000962	3123028	3123063
NC_000962	3123101	3123136
NC_000962	3123172	3123207
NC_000962	3123247	3123282
NC_000962	3123317	3123352
NC_000962	3123389	3123424
NC_000962	3123466	3123501
NC_000962	3123540	3123575
NC_000962	3144619	3145170
NC_000962	3155873	3155926
NC_000962	3155927	3155980
NC_000962	3155981	3156034
NC_000962	3156035	3156088
NC_000962	3160521	3160582
NC_000962	3162267	3164114
NC_000962	3171467	3171517
NC_000962	3171521	3171571
NC_000962	3171575	3171615
NC_000962	3179367	3180530
NC_000962	3181793	3181835
NC_000962	3189582	3190677
NC_000962	3192201	3192253
NC_000962	3192254	3192306
NC_000962	3192307	3192359
NC_000962	3194165	3196431
NC_000962	3200793	3202019
NC_000962	3285069	3287831
NC_000962	3288462	3290503
NC_000962	3318834	3318888
NC_000962	3319467	3319567
NC_000962	3319568	3319665
NC_000962	3333767	3333772
NC_000962	3335786	3335791
NC_000962	3376938	3378242
NC_000962	3378328	3378414
NC_000962	3379035	3379328
NC_000962	3379375	3380992
NC_000962	3381350	3381364
NC_000962	3382659	3382673
NC_000962	3403199	3404920
NC_000962	3481398	3481412
NC_000962	3482707	3482721
NC_000962	3490475	3491650
NC_000962	3501333	3501731
NC_000962	3501793	3502935
NC_000962	3510087	3511316
NC_000962	3527390	3529162
NC_000962	3551226	3551228
NC_000962	3551229	3551256
NC_000962	3552556	3552583
NC_000962	3552584	3552586
NC_000962	3552709	3552711
NC_000962	3552712	3552739
NC_000962	3554039	3554066
NC_000962	3554067	3554069
NC_000962	3557313	3558344
NC_000962	3591492	3591568
NC_000962	3593368	3593851
NC_000962	3597550	3597765
NC_000962	3600634	3601018
NC_000962	3626613	3626665
NC_000962	3658657	3658714
NC_000962	3704894	3705003
NC_000962	3710381	3710408
NC_000962	3711708	3711735
NC_000962	3711736	3712821
NC_000962	3729363	3736934
NC_000962	3736983	3742773
NC_000962	3743197	3743509
NC_000962	3743710	3753183
NC_000962	3753764	3754252
NC_000962	3754295	3755032
NC_000962	3755951	3767101
NC_000962	3769513	3769719
NC_000962	3769753	3769861
NC_000962	3770993	3771090
NC_000962	3778567	3780333
NC_000962	3793256	3794866
NC_000962	3795057	3795084
NC_000962	3796384	3796411
NC_000962	3799986	3800010
NC_000962	3801529	3801553
NC_000962	3801652	3803847
NC_000962	3814089	3814997
NC_000962	3842238	3842768
NC_000962	3843035	3843733
NC_000962	3843887	3845969
NC_000962	3847164	3847700
NC_000962	3883549	3884920
NC_000962	3890778	3890805
NC_000962	3892105	3892132
NC_000962	3894092	3894388
NC_000962	3894425	3895606
NC_000962	3931004	3936709
NC_000962	3939616	3944962
NC_000962	3945097	3945596
NC_000962	3945793	3950262
NC_000962	3950829	3951328
NC_000962	3969342	3970562
NC_000962	3970704	3972452
NC_000962	3978058	3979497
NC_000962	3991567	3991624
NC_000962	3997979	3999637
NC_000962	4031403	4033157
NC_000962	4036730	4038049
NC_000962	4052948	4052965
NC_000962	4052970	4052993
NC_000962	4052994	4053020
NC_000962	4053105	4053215
NC_000962	4053216	4053326
NC_000962	4053327	4053437
NC_000962	4053438	4053548
NC_000962	4060647	4061888
NC_000962	4061898	4062197
NC_000962	4075614	4075629
NC_000962	4077734	4077749
NC_000962	4078505	4078517
NC_000962	4079785	4079797
NC_000962	4091232	4091516
NC_000962	4093631	4094526
NC_000962	4134600	4134724
NC_000962	4189284	4190231
NC_000962	4190283	4190516
NC_000962	4196170	4196505
NC_000962	4252992	4254323
NC_000962	4276570	4278084
NC_000962	4286720	4287934
NC_000962	4301542	4303414
NC_000962	4348720	4348772
NC_000962	4348773	4348825
NC_000962	4350744	4351043
NC_000962	4351074	4352180
NC_000962	4353279	4353329
NC_000962	4353330	4353380
NC_000962	4353381	4353431
NC_000962	4374483	4375682
NC_000962	4375761	4375994
NC_000962	4383007	4383639
NC_000962	4383652	4383984
NC_000962	4384146	4386307
NC_000962	4403191	4404411
