# Supplementary material for: Whole Genome Sequencing of Drug Resistant and Drug Susceptible Mycobacterium tuberculosis Isolates From Tigray Region, Ethiopia
Source: Front Microbiol. 2021 Dec 6;12:743198. doi: 10.3389/fmicb.2021.743198 (PMC8685502; doi:10.3389/fmicb.2021.743198)
Supplement: Supplementary Table 2 — Whole-genome sequencing QC metrics of Mycobacterium tuberculosis strains isolated from PTB patients, Tigray Region Ethiopia, July 2018 to August 2019. [file Table_2.XLS]

## Sheet: QC
Sample	Read	percent_duplicates	seq_len_bp	total_num_reads	aligned_bp_h37rv	unaligned_bp_h37rv	perc_cov_h37rv	avg_read_depth
1	R1	11.2047	127883986	1728183	4298300	84960	0.987067	57.771
	R2	11.0251	127903961	1728183
2	R1	13.5358	154118247	2070145	4290793	87854	0.987446	93.3381
	R2	13.3193	154124725	2070145
3	R1	12.1736	130338295	1756147	4293714	92252	0.984796	117.917
	R2	11.8465	130361592	1756147
4	R1	13.5102	158292027	2137668	4290673	106040	0.979252	121.08
	R2	13.0768	158317390	2137668
5	R1	14.6907	167690541	2252771	4297061	97200	0.981811	92.5792
	R2	14.2638	167699454	2252771
6	R1	14.7251	166775929	2246137	4288550	97468	0.983595	83.4964
	R2	14.0959	166795965	2246137
7	R1	14.93	177235296	2381466	4292890	99806	0.981567	79.2363
	R2	14.5609	177248851	2381466
8	R1	12.0944	125937031	1691959	4277687	97640	0.985959	89.7022
	R2	11.6799	125940651	1691959
9	R1	13.6171	152059267	2044791	4298328	87599	0.985865	103.961
	R2	13.196	152068229	2044791
10	R1	11.5122	154358519	2073611	4287839	91596	0.986414	92.4892
	R2	11.1398	154365757	2073611
11	R1	18.5525	219586853	2953070	4296689	94908	0.982928	54.4859
	R2	17.8326	219598867	2953070
12	R1	22.3633	278605436	3747311	4299066	95037	0.982338	109.158
	R2	21.163	278638937	3747311
13	R1	23.8311	288061438	3878516	4300731	92974	0.982897	115.434
	R2	22.6133	288082904	3878516
14	R1	18.5998	218481621	2945638	4294562	98606	0.981735	110.165
	R2	17.8057	218501904	2945638
15	R1	17.5311	196755900	2649521	4296322	92813	0.983957	125.14
	R2	16.825	196770117	2649521
16	R1	14.2385	233300519	3140792	4293124	97680	0.982474	108.781
	R2	13.8703	233312453	3140792
17	R1	18.3692	211425705	2843831	4305864	85431	0.985154	108.97
	R2	17.5402	211439363	2843831
18	R1	20.7102	247826381	3331244	4301840	92388	0.982913	110.237
	R2	19.7753	247831545	3331244
19	R1	18.1291	218175574	2944923	4304259	91110	0.982949	65.5825
	R2	17.2259	218204450	2944923
21	R1	21.0311	257269782	3468969	4297292	95021	0.982742	106.47
	R2	20.1779	257305022	3468969
22	R1	22.7359	273429240	3679129	4298378	92585	0.983599	121.203
	R2	21.8488	273449471	3679129
23	R1	21.7832	261949222	3531226	4307193	92214	0.981796	113.324
	R2	20.3457	261999671	3531226
26	R1	23.4758	297968507	4012300	4306871	97338	0.979562	104.779
	R2	22.419	297994560	4012300
27	R1	20.6667	259558977	3491435	4299348	94202	0.982652	107.285
	R2	19.801	259571986	3491435
28	R1	21.1455	257207643	3468428	4299280	94043	0.982739	115.142
	R2	19.4941	257313632	3468428
29	R1	20.2673	260596840	3530728	4303847	93516	0.981956	91.9734
	R2	19.6493	260641019	3530728
30	R1	21.1652	251297713	3382536	4290893	101205	0.981382	92.1214
	R2	20.1959	251312013	3382536
31	R1	22.563	284867787	3839699	4301566	94498	0.982023	135.024
	R2	21.871	284891636	3839699
32	R1	20.2649	267475871	3615196	4305874	96344	0.98023	55.5889
	R2	19.628	267520827	3615196
33	R1	20.0169	248167640	3344969	4298980	96688	0.981613	118.867
	R2	19.1978	248193539	3344969
34	R1	20.8604	254248890	3415134	4311539	84754	0.984188	130.031
	R2	19.912	254258430	3415134
35	R1	20.9343	271693326	3665295	4303514	96369	0.980745	123.784
	R2	20.2017	271715848	3665295
36	R1	20.0475	216751019	2914368	4292429	97779	0.982585	82.3096
	R2	19.1323	216757687	2914368
38	R1	16.7724	241434970	3258581	4306636	92836	0.98164	81.7022
	R2	16.2805	241458958	3258581
39	R1	24.8114	319290712	4291157	4305846	97818	0.979574	93.805
	R2	23.9337	319301016	4291157
40	R1	23.2465	281061164	3775378	4307543	92830	0.98144	90.2221
	R2	22.4976	281066383	3775378
41	R1	24.1796	309562583	4166095	4276002	125546	0.973745	67.3612
	R2	23.5366	309574983	4166095
42	R1	22.705	293013141	3933017	4311819	89740	0.981878	85.9575
	R2	21.6671	293023011	3933017
43	R1	16.4647	193708252	2607503	4292234	92326	0.985095	82.7859
	R2	15.953	193720967	2607503
44	R1	16.0235	191458896	2574232	4294693	92182	0.984607	67.2229
	R2	15.5749	191476215	2574232
45	R1	18.1591	219301530	2945289	4281380	107391	0.980717	86.8722
	R2	17.6765	219307468	2945289
46	R1	16.7129	213095174	2874648	4309002	85133	0.984585	98.3943
	R2	16.2081	213110883	2874648
47	R1	13.3443	155740444	2100040	4294527	85071	0.987867	94.1661
	R2	12.82	155804391	2100040
48	R1	17.3265	201949561	2711850	4269155	113736	0.980585	112.415
	R2	16.7285	201959386	2711850
49	R1	15.9573	194314979	2612811	4286547	97702	0.983938	89.9353
	R2	15.5029	194333544	2612811
50	R1	17.1329	203811295	2738303	4297196	84804	0.987387	103.01
	R2	16.7302	203816291	2738303
51	R1	19.5154	232385058	3123625	4296707	85533	0.987166	115.214
	R2	18.9251	232395765	3123625
52	R1	18.3304	223287659	3002792	4291429	93909	0.984559	82.2038
	R2	17.7803	223302182	3002792
53	R1	21.166	263320464	3542787	4287764	99632	0.982793	96.8207
	R2	20.5945	263330936	3542787
54	R1	16.7828	211496346	2848442	4304591	96915	0.980259	71.4474
	R2	16.5656	211519798	2848442
55	R1	19.9729	242376539	3252541	4289370	97315	0.98348	90.7219
	R2	19.3941	242381612	3252541
56	R1	21.5933	271991404	3649717	4300019	88534	0.985062	119.398
	R2	20.9007	271995237	3649717
57	R1	16.8408	193590631	2599469	4265371	110855	0.982736	103.336
	R2	16.3935	193596985	2599469
58	R1	19.2608	229032742	3075079	4290873	94205	0.98455	106.34
	R2	18.3712	229036516	3075079
60	R1	17.8853	215001017	2886128	4286263	92460	0.986377	127.529
	R2	16.9274	215038550	2886128
61	R1	22.1449	282868232	3797580	4297220	91318	0.984431	97.6069
	R2	21.854	282872026	3797580
62	R1	19.6415	243681453	3270065	4291128	95879	0.983735	111.436
	R2	19.0514	243691218	3270065
63	R1	20.6906	251232763	3370479	4296446	85475	0.987251	103.139
	R2	20.0069	251239546	3370479
64	R1	23.3178	300504561	4034698	4307274	85353	0.984873	93.1109
	R2	22.7676	300514762	4034698
65	R1	18.8533	231435293	3114071	4286846	102363	0.981764	102.954
	R2	18.3141	231449111	3114071
66	R1	21.2246	262801777	3528387	4299711	92852	0.98318	71.1203
	R2	20.7137	262810776	3528387
67	R1	19.2762	243452270	3280108	4297228	90941	0.9846	105.282
	R2	18.9702	243471890	3280108
68	R1	17.8301	219831306	2952443	4298189	97329	0.9815	90.0635
	R2	17.4588	219845059	2952443
69	R1	19.4239	244204698	3284817	4286706	105176	0.980526	106.041
	R2	18.7429	244219923	3284817
70	R1	19.4329	248098467	3343644	4299301	96579	0.98159	97.607
	R2	18.861	248119358	3343644
71	R1	17.8489	211709261	2843590	4309928	82064	0.985764	74.8386
	R2	17.4218	211723613	2843590
72	R1	19.8739	250933364	3375209	4302976	96585	0.980768	53.6456
	R2	19.2982	250946489	3375209
73	R1	18.9705	231440847	3115296	4303822	92076	0.982611	64.798
	R2	18.1282	231470735	3115296
