# Supplementary material for: Whole Genome Sequencing of Drug Resistant and Drug Susceptible Mycobacterium tuberculosis Isolates From Tigray Region, Ethiopia
Source: Front Microbiol. 2021 Dec 6;12:743198. doi: 10.3389/fmicb.2021.743198 (PMC8685502; doi:10.3389/fmicb.2021.743198)
Supplement: Supplementary Table 3 — Whole-genome sequencing pairwise SNP distances analysis of Mycobacterium tuberculosis strains isolated from PTB patients, Tigray Region Ethiopia, July 2018 to August 2019. [file Table_3.XLS]

## Sheet: TB_all_dists
Pairwise SNP-distances	1	2	3	4	5	6	7	8	9	10	11	12	13	14	15	16	17	18	19	21	22	23	26	27	28	29	30	31	32	33	34	35	36	38	39	40	41	42	43	44	45	46	47	48	49	50	51	52	53
1	0	1096	358	1726	1083	1104	1129	1106	1111	363	358	355	367	1094	354	1088	1119	361	358	1091	1108	369	1108	1114	317	1112	1146	1113	361	1099	1127	1095	1109	353	369	341	1107	319	369	1112	1105	1114	1092	1092	1083	355	63	345	1148
2	1096	0	1100	1632	682	704	732	227	709	1106	1106	1097	1114	699	1094	686	721	1109	1100	694	175	1117	707	227	1095	181	744	225	1104	701	727	693	229	1100	1109	1084	712	1102	1112	542	711	714	689	1101	683	1120	1109	1088	747
3	358	1100	0	1724	1085	1106	1129	1107	1113	129	219	122	130	1097	82	1091	1124	128	88	1094	1110	132	1110	1117	357	1114	1149	1116	120	1101	1132	1098	1111	186	379	173	1117	361	132	1116	1116	1119	1097	1101	1085	379	369	177	1150
4	1726	1632	1724	0	1617	1640	1670	1644	1644	1725	1728	1721	1738	1643	1723	1622	1659	1732	1729	1631	1643	1741	1638	1650	1728	1648	1683	1646	1729	1638	1662	1632	1647	1728	1741	1713	1637	1734	1735	1655	1648	1652	1624	1724	1618	1747	1742	1714	1686
5	1083	682	1085	1617	0	60	306	694	66	1091	1092	1083	1100	679	1081	42	172	1095	1089	105	691	1104	62	698	1083	697	728	696	1092	112	174	50	697	1086	1097	1070	691	1091	1097	694	693	164	671	1099	34	1106	1096	1071	727
6	1104	704	1106	1640	60	0	324	717	18	1110	1113	1104	1121	701	1102	64	194	1116	1110	123	708	1121	14	717	1103	717	749	715	1114	131	196	69	720	1108	1115	1092	712	1112	1114	716	719	184	693	1121	60	1125	1117	1093	749
7	1129	732	1129	1670	306	324	0	745	329	1131	1141	1127	1143	730	1125	310	349	1138	1133	314	737	1145	327	743	1130	743	775	741	1136	321	353	316	747	1135	1144	1121	742	1137	1136	745	747	338	719	1148	307	1151	1143	1121	779
8	1106	227	1107	1644	694	717	745	0	721	1112	1111	1104	1122	707	1101	698	732	1115	1109	706	235	1124	719	242	1104	241	756	240	1109	713	739	705	1	1109	1115	1093	723	1109	1120	551	726	726	701	1121	695	1125	1119	1095	760
9	1111	709	1113	1644	66	18	329	721	0	1116	1119	1111	1128	705	1109	70	200	1123	1117	129	712	1128	18	721	1109	721	755	719	1120	137	202	75	724	1114	1123	1098	716	1119	1120	721	720	190	698	1126	66	1132	1123	1099	754
10	363	1106	129	1725	1091	1110	1131	1112	1116	0	224	127	55	1101	123	1095	1129	56	129	1097	1111	58	1113	1118	362	1115	1154	1116	128	1104	1136	1100	1117	190	380	177	1120	363	24	1121	1120	1122	1099	1105	1091	379	373	181	1155
11	358	1106	219	1728	1092	1113	1141	1111	1119	224	0	213	227	1104	215	1096	1129	219	219	1101	1115	226	1116	1122	360	1119	1157	1119	218	1108	1137	1104	1116	215	380	202	1120	358	230	1124	1121	1125	1100	1101	1091	380	370	206	1158
12	355	1097	122	1721	1083	1104	1127	1104	1111	127	213	0	129	1097	117	1088	1123	126	122	1092	1106	131	1110	1113	356	1110	1145	1112	122	1099	1129	1098	1107	183	376	170	1114	357	131	1114	1110	1116	1093	1097	1083	377	367	174	1148
13	367	1114	130	1738	1100	1121	1143	1122	1128	55	227	129	0	1112	125	1105	1138	58	131	1108	1125	62	1125	1131	368	1129	1163	1130	132	1116	1146	1113	1126	196	388	183	1129	368	56	1131	1128	1133	1109	1110	1100	388	379	186	1165
14	1094	699	1097	1643	679	701	730	707	705	1101	1104	1097	1112	0	1095	682	713	1107	1104	690	706	1117	703	715	1095	712	640	713	1105	698	720	690	709	1100	1110	1086	492	1102	1108	718	608	707	507	1118	679	1116	1109	1087	641
15	354	1094	82	1723	1081	1102	1125	1101	1109	123	215	117	125	1095	0	1086	1120	123	83	1090	1104	127	1106	1111	353	1108	1143	1110	115	1097	1128	1094	1104	182	376	169	1111	355	127	1112	1107	1115	1092	1097	1081	375	365	173	1144
16	1088	686	1091	1622	42	64	310	698	70	1095	1096	1088	1105	682	1086	0	177	1100	1094	109	695	1109	66	702	1087	701	730	700	1097	116	179	40	701	1092	1101	1075	696	1096	1101	698	700	169	675	1104	42	1111	1100	1076	731
17	1119	721	1124	1659	172	194	349	732	200	1129	1129	1123	1138	713	1120	177	0	1133	1127	182	732	1144	196	739	1121	738	759	737	1131	189	110	184	734	1126	1134	1112	725	1127	1135	739	725	136	707	1130	172	1142	1132	1111	759
18	361	1109	128	1732	1095	1116	1138	1115	1123	56	219	126	58	1107	123	1100	1133	0	128	1104	1119	43	1120	1125	363	1124	1158	1124	129	1112	1141	1108	1120	190	381	177	1124	363	59	1126	1123	1128	1105	1103	1095	383	373	181	1160
19	358	1100	88	1729	1089	1110	1133	1109	1117	129	219	122	131	1104	83	1094	1127	128	0	1098	1110	133	1114	1116	357	1114	1153	1115	120	1105	1135	1101	1113	185	380	172	1116	359	133	1119	1116	1122	1099	1098	1089	377	370	176	1154
21	1091	694	1094	1631	105	123	314	706	129	1097	1101	1092	1108	690	1090	109	182	1104	1098	0	697	1109	125	704	1092	703	739	702	1101	7	186	115	709	1095	1105	1081	702	1100	1100	706	706	172	681	1102	105	1111	1105	1082	738
22	1108	175	1110	1643	691	708	737	235	712	1111	1115	1106	1125	706	1104	695	732	1119	1110	697	0	1124	710	230	1108	24	756	228	1115	702	739	701	238	1111	1116	1095	722	1114	1112	554	720	722	702	1115	692	1125	1121	1097	759
23	369	1117	132	1741	1104	1121	1145	1124	1128	58	226	131	62	1117	127	1109	1144	43	133	1109	1124	0	1127	1131	369	1129	1168	1130	131	1117	1150	1117	1130	196	387	183	1134	371	58	1136	1131	1135	1115	1112	1104	388	381	187	1169
26	1108	707	1110	1638	62	14	327	719	18	1113	1116	1110	1125	703	1106	66	196	1120	1114	125	710	1127	0	719	1108	718	753	717	1118	132	198	72	722	1113	1120	1097	715	1116	1117	720	721	186	698	1119	62	1129	1120	1096	752
27	1114	227	1117	1650	698	717	743	242	721	1118	1122	1113	1131	715	1111	702	739	1125	1116	704	230	1131	719	0	1114	236	759	0	1122	710	746	708	244	1117	1124	1102	725	1120	1123	560	728	731	705	1115	699	1132	1127	1104	763
28	317	1095	357	1728	1083	1103	1130	1104	1109	362	360	356	368	1095	353	1087	1121	363	357	1092	1108	369	1108	1114	0	1112	1148	1112	362	1099	1126	1097	1108	354	373	341	1108	82	369	1113	1106	1114	1092	1079	1083	354	328	345	1148
29	1112	181	1114	1648	697	717	743	241	721	1115	1119	1110	1129	712	1108	701	738	1124	1114	703	24	1129	718	236	1112	0	763	235	1119	710	746	707	244	1116	1118	1099	730	1119	1118	560	726	730	708	1123	698	1131	1125	1101	765
30	1146	744	1149	1683	728	749	775	756	755	1154	1157	1145	1163	640	1143	730	759	1158	1153	739	756	1168	753	759	1148	763	0	757	1157	747	765	738	761	1153	1162	1138	652	1156	1160	765	257	753	629	1167	729	1168	1161	1139	281
31	1113	225	1116	1646	696	715	741	240	719	1116	1119	1112	1130	713	1110	700	737	1124	1115	702	228	1130	717	0	1112	235	757	0	1121	709	744	706	242	1117	1123	1101	723	1119	1121	558	724	729	703	1113	697	1131	1125	1103	761
32	361	1104	120	1729	1092	1114	1136	1109	1120	128	218	122	132	1105	115	1097	1131	129	120	1101	1115	131	1118	1122	362	1119	1157	1121	0	1108	1139	1106	1115	188	381	174	1122	361	132	1123	1119	1125	1103	1097	1092	380	373	178	1158
33	1099	701	1101	1638	112	131	321	713	137	1104	1108	1099	1116	698	1097	116	189	1112	1105	7	702	1117	132	710	1099	710	747	709	1108	0	194	122	716	1102	1112	1088	711	1108	1105	713	713	177	689	1110	112	1116	1112	1089	745
34	1127	727	1132	1662	174	196	353	739	202	1136	1137	1129	1146	720	1128	179	110	1141	1135	186	739	1150	198	746	1126	746	765	744	1139	194	0	186	741	1134	1142	1117	732	1135	1142	744	729	140	712	1130	174	1150	1139	1118	765
35	1095	693	1098	1632	50	69	316	705	75	1100	1104	1098	1113	690	1094	40	184	1108	1101	115	701	1117	72	708	1097	707	738	706	1106	122	186	0	708	1102	1108	1085	703	1104	1106	706	705	174	683	1110	49	1116	1107	1083	738
36	1109	229	1111	1647	697	720	747	1	724	1117	1116	1107	1126	709	1104	701	734	1120	1113	709	238	1130	722	244	1108	244	761	242	1115	716	741	708	0	1114	1122	1097	727	1115	1123	553	726	728	704	1116	697	1128	1122	1098	763
38	353	1100	186	1728	1086	1108	1135	1109	1114	190	215	183	196	1100	182	1092	1126	190	185	1095	1111	196	1113	1117	354	1116	1153	1117	188	1102	1134	1102	1114	0	375	68	1118	355	197	1118	1117	1119	1098	1093	1086	375	366	73	1154
39	369	1109	379	1741	1097	1115	1144	1115	1123	380	380	376	388	1110	376	1101	1134	381	380	1105	1116	387	1120	1124	373	1118	1162	1123	381	1112	1142	1108	1122	375	0	362	1120	373	386	1130	1121	1127	1104	1097	1096	389	383	366	1163
40	341	1084	173	1713	1070	1092	1121	1093	1098	177	202	170	183	1086	169	1075	1112	177	172	1081	1095	183	1097	1102	341	1099	1138	1101	174	1088	1117	1085	1097	68	362	0	1102	341	184	1104	1098	1105	1083	1078	1070	362	353	35	1139
41	1107	712	1117	1637	691	712	742	723	716	1120	1120	1114	1129	492	1111	696	725	1124	1116	702	722	1134	715	725	1108	730	652	723	1122	711	732	703	727	1118	1120	1102	0	1116	1126	730	625	720	519	1119	693	1129	1120	1103	654
42	319	1102	361	1734	1091	1112	1137	1109	1119	363	358	357	368	1102	355	1096	1127	363	359	1100	1114	371	1116	1120	82	1119	1156	1119	361	1108	1135	1104	1115	355	373	341	1116	0	371	1120	1114	1122	1100	1087	1091	357	330	346	1157
43	369	1112	132	1735	1097	1114	1136	1120	1120	24	230	131	56	1108	127	1101	1135	59	133	1100	1112	58	1117	1123	369	1118	1160	1121	132	1105	1142	1106	1123	197	386	184	1126	371	0	1128	1127	1126	1105	1112	1097	384	380	188	1161
44	1112	542	1116	1655	694	716	745	551	721	1121	1124	1114	1131	718	1112	698	739	1126	1119	706	554	1136	720	560	1113	560	765	558	1123	713	744	706	553	1118	1130	1104	730	1120	1128	0	736	732	707	1124	695	1135	1125	1105	768
45	1105	711	1116	1648	693	719	747	726	720	1120	1121	1110	1128	608	1107	700	725	1123	1116	706	720	1131	721	728	1106	726	257	724	1119	713	729	705	726	1117	1121	1098	625	1114	1127	736	0	718	599	1127	694	1129	1119	1102	259
46	1114	714	1119	1652	164	184	338	726	190	1122	1125	1116	1133	707	1115	169	136	1128	1122	172	722	1135	186	731	1114	730	753	729	1125	177	140	174	728	1119	1127	1105	720	1122	1126	732	718	0	700	1122	164	1133	1127	1106	753
47	1092	689	1097	1624	671	693	719	701	698	1099	1100	1093	1109	507	1092	675	707	1105	1099	681	702	1115	698	705	1092	708	629	703	1103	689	712	683	704	1098	1104	1083	519	1100	1105	707	599	700	0	1101	671	1116	1105	1084	632
48	1092	1101	1101	1724	1099	1121	1148	1121	1126	1105	1101	1097	1110	1118	1097	1104	1130	1103	1098	1102	1115	1112	1119	1115	1079	1123	1167	1113	1097	1110	1130	1110	1116	1093	1097	1078	1119	1087	1112	1124	1127	1122	1101	0	1099	1108	1103	1084	1163
49	1083	683	1085	1618	34	60	307	695	66	1091	1091	1083	1100	679	1081	42	172	1095	1089	105	692	1104	62	699	1083	698	729	697	1092	112	174	49	697	1086	1096	1070	693	1091	1097	695	694	164	671	1099	0	1106	1096	1071	728
50	355	1120	379	1747	1106	1125	1151	1125	1132	379	380	377	388	1116	375	1111	1142	383	377	1111	1125	388	1129	1132	354	1131	1168	1131	380	1116	1150	1116	1128	375	389	362	1129	357	384	1135	1129	1133	1116	1108	1106	0	365	366	1172
51	63	1109	369	1742	1096	1117	1143	1119	1123	373	370	367	379	1109	365	1100	1132	373	370	1105	1121	381	1120	1127	328	1125	1161	1125	373	1112	1139	1107	1122	366	383	353	1120	330	380	1125	1119	1127	1105	1103	1096	365	0	356	1162
52	345	1088	177	1714	1071	1093	1121	1095	1099	181	206	174	186	1087	173	1076	1111	181	176	1082	1097	187	1096	1104	345	1101	1139	1103	178	1089	1118	1083	1098	73	366	35	1103	346	188	1105	1102	1106	1084	1084	1071	366	356	0	1140
53	1148	747	1150	1686	727	749	779	760	754	1155	1158	1148	1165	641	1144	731	759	1160	1154	738	759	1169	752	763	1148	765	281	761	1158	745	765	738	763	1154	1163	1139	654	1157	1161	768	259	753	632	1163	728	1172	1162	1140	0
54	1114	711	1116	1650	67	19	331	723	25	1118	1121	1116	1131	708	1111	71	201	1126	1119	130	714	1133	21	723	1113	723	758	722	1124	137	203	77	726	1119	1125	1103	721	1122	1122	725	723	191	702	1123	67	1134	1125	1102	756
55	1111	711	1114	1646	66	84	331	724	90	1117	1120	1111	1127	705	1109	70	201	1123	1116	129	717	1126	86	724	1109	723	757	722	1119	136	203	75	726	1114	1121	1097	719	1117	1121	723	723	191	699	1128	66	1132	1124	1100	756
56	1104	535	1108	1646	688	710	736	545	715	1114	1116	1107	1123	709	1104	692	731	1118	1111	700	546	1128	713	551	1105	552	756	549	1114	707	737	699	548	1109	1122	1095	720	1112	1120	210	723	725	698	1116	689	1127	1117	1096	759
57	379	1119	220	1745	1104	1125	1152	1127	1131	225	242	217	228	1118	214	1108	1143	223	220	1113	1131	229	1128	1137	378	1135	1167	1135	221	1118	1149	1113	1130	213	400	203	1133	378	231	1136	1130	1138	1114	1119	1104	398	391	205	1169
58	1113	181	1116	1648	697	716	744	241	720	1117	1121	1112	1131	712	1110	701	739	1125	1116	703	24	1130	719	236	1114	0	762	234	1121	710	745	707	243	1117	1120	1101	728	1120	1120	560	726	730	708	1117	698	1133	1127	1103	765
60	349	1091	181	1718	1076	1095	1122	1099	1101	182	210	179	190	1090	177	1080	1114	185	181	1081	1097	190	1098	1104	349	1101	1141	1102	184	1088	1121	1084	1102	153	368	139	1104	351	188	1108	1105	1107	1085	1091	1076	366	360	144	1142
61	349	1096	182	1724	1083	1102	1129	1105	1108	183	207	180	192	1098	178	1087	1121	186	182	1088	1103	191	1105	1110	350	1107	1147	1108	184	1095	1128	1092	1108	153	370	139	1113	351	189	1114	1111	1114	1091	1088	1083	367	362	144	1149
62	1100	703	1102	1641	114	132	323	716	138	1105	1109	1100	1117	700	1098	118	191	1112	1106	11	707	1117	134	714	1100	713	748	712	1110	18	195	124	718	1104	1113	1090	711	1108	1108	715	716	181	689	1107	114	1119	1113	1091	747
63	5	1103	364	1731	1089	1110	1136	1112	1116	368	365	361	373	1102	360	1093	1125	367	364	1097	1114	375	1113	1119	322	1118	1155	1117	366	1105	1132	1099	1116	358	375	346	1114	323	375	1119	1112	1120	1099	1094	1089	360	68	350	1156
64	1083	681	1090	1620	662	684	710	692	689	1092	1093	1086	1102	501	1085	666	696	1098	1091	672	694	1108	687	698	1084	700	623	696	1096	680	703	674	695	1091	1097	1076	515	1092	1098	699	593	691	129	1091	662	1108	1097	1077	625
65	345	1089	177	1713	1079	1100	1126	1100	1106	182	206	176	188	1087	173	1083	1113	180	178	1088	1099	188	1103	1106	346	1103	1143	1104	181	1095	1120	1090	1105	158	364	144	1108	347	188	1106	1109	1108	1086	1090	1079	366	356	149	1144
66	371	1116	130	1740	1100	1121	1143	1122	1128	83	233	129	78	1116	129	1105	1139	78	135	1109	1125	81	1125	1132	367	1129	1164	1131	130	1116	1147	1112	1125	194	388	181	1133	373	80	1132	1130	1134	1114	1110	1100	392	382	189	1165
67	372	1117	135	1739	1102	1119	1141	1125	1126	27	233	134	59	1114	130	1107	1140	62	136	1105	1117	62	1123	1128	373	1123	1165	1127	136	1110	1148	1113	1128	201	391	188	1132	374	15	1133	1132	1131	1111	1111	1102	387	383	191	1167
68	1113	713	1116	1649	68	38	334	725	44	1120	1123	1114	1131	709	1112	72	203	1126	1120	131	716	1131	41	725	1113	725	759	723	1123	137	204	79	727	1117	1126	1101	722	1122	1122	725	727	190	702	1125	68	1133	1127	1102	758
69	1090	692	1093	1625	102	124	318	706	130	1100	1100	1093	1107	691	1089	105	183	1103	1097	117	702	1114	126	708	1093	708	738	706	1102	124	187	114	709	1097	1105	1083	703	1099	1105	706	707	175	684	1096	102	1114	1104	1082	737
70	1092	691	1095	1627	47	69	316	703	75	1101	1102	1093	1110	689	1091	51	181	1105	1099	114	700	1114	71	706	1093	707	737	704	1102	122	183	58	706	1096	1107	1080	702	1101	1107	703	703	173	681	1109	47	1116	1106	1081	737
71	1119	723	1124	1663	390	412	439	734	417	1128	1129	1122	1138	718	1120	395	426	1133	1127	401	735	1143	415	742	1120	741	766	740	1130	409	432	402	736	1126	1135	1111	729	1127	1134	734	733	420	711	1129	390	1141	1132	1111	768
72	1090	689	1092	1625	43	67	313	701	73	1098	1099	1091	1107	686	1088	49	179	1102	1096	112	698	1112	69	704	1091	704	735	702	1099	119	181	57	704	1094	1104	1078	699	1098	1104	702	702	171	679	1101	43	1113	1103	1078	734
73	348	1090	180	1719	1075	1097	1125	1099	1102	184	209	177	190	1089	176	1079	1115	184	179	1086	1101	190	1099	1108	348	1106	1142	1106	181	1094	1121	1087	1103	76	369	38	1106	348	191	1110	1102	1110	1088	1086	1075	369	360	9	1143
Reference	1186	781	1188	1721	755	777	810	790	782	1192	1194	1187	1202	632	1179	760	794	1197	1192	767	795	1208	781	799	1185	801	717	797	1196	776	796	768	794	1190	1202	1174	641	1193	1199	798	690	786	623	1196	755	1209	1199	1175	723
[truncated: 20 more columns]
